# Supplementary material for: Phage Therapy in Plant Disease Management: 110 Years of History, Current Challenges, and Future Trends
Source: Plants (Basel). 2026 Jan 24;15(3):368. doi: 10.3390/plants15030368 (PMC12899248; doi:10.3390/plants15030368)
Supplement: Supplementary file 1 [file plants-15-00368-s001.zip]

Archive with 3 entries (3 files):
- Supplementary Material S1. Literature Sources and Selection Strategy.pdf
- Supplementary Material S2. Bacteriophage-Based Biocontrol,  A Detailed Review of Milestone Studies.pdf
- Supplementary Material S3. Table S1. Overview of the in vivo efficacy of bacteriophages in different pathosystems.pdf
